# Supplementary material for: Hydride formation pressures and kinetics in individual Pd nanoparticles with systematically varied levels of plastic deformation
Source: Nat Commun. 2025 Oct 17;16:9242. doi: 10.1038/s41467-025-64311-3 (PMC12534434; doi:10.1038/s41467-025-64311-3)
Supplement: Supplementary file 3 — Supplementary Data 1 [file 41467_2025_64311_MOESM3_ESM.xlsx]

## Sheet: Sample 1
Cycle	Type	Pressure before H2 [ubar]	H2 Pressure [mbar]	Time at H2 pressure [s]	Desorption time [s]	Starting H2 partial pressure [mbar]	Final H2 partial pressure [mbar]	Total time of isotherm [s]
1	Kinetics	144	351	301	1231
2	Kinetics	84	322	301	1231
3	Kinetics	73	314	301	1231
4	Isotherm					10	100	21300
5	Isotherm					60	0.5	22500
6	Kinetics	58	450	301	2431
7	Kinetics	59	371	301	2431
8	Kinetics	59	344	301	2431
9	Kinetics	59	335	301	2431
10	Kinetics	57	332	301	2431
11	Kinetics	56	328	301	2431
12	Kinetics	56	327	301	2431
13	Kinetics	56	328	301	2431
14	Kinetics	57	326	301	2431
15	Kinetics	58	327	301	2431
16	Isotherm					10	100	21300
17	Isotherm					60	0.5	22500
18	Kinetics	54	446	301	2431
19	Kinetics	55	370	301	2431
20	Kinetics	55	343	301	2431
21	Kinetics	56	334	301	2431
22	Kinetics	55	329	301	2431
23	Kinetics	54	328	301	2431
24	Kinetics	54	328	301	2431
25	Kinetics	54	327	301	2431
26	Kinetics	55	328	301	2431
27	Kinetics	55	327	301	2431
28	Isotherm					10	100	21300
29	Isotherm					60	0.5	22500
30	Kinetics	111	420	301	2431
31	Kinetics	65	363	301	2431
32	Kinetics	59	342	301	2431
33	Kinetics	71	333	301	2431
34	Kinetics	56	331	301	2431
35	Kinetics	56	331	301	2431
36	Kinetics	57	329	301	2431
37	Kinetics	57	332	301	2431
38	Kinetics	54	331	301	2431
39	Kinetics	54	329	301	2431
40	Isotherm					10	100	21300
41	Isotherm					60	0.5	22500
42	Kinetics	57	464	301	2431
43	Kinetics	56	375	301	2431
44	Kinetics	56	346	301	2431
45	Kinetics	62	336	301	2431
46	Kinetics	58	332	301	2431
47	Kinetics	57	333	301	2431
48	Kinetics	56	331	301	2431
49	Kinetics	56	330	301	2431
50	Kinetics	56	329	301	2431
51	Kinetics	56	330	301	2431
52	Isotherm					10	100	21300
53	Isotherm					60	0.5	22500
54	Kinetics	56	439	701	5431
55	Kinetics	55	399	701	5431
56	Kinetics	54	388	701	5431
57	Kinetics	52	382	701	5431
58	Kinetics	53	381	701	5431
59	Kinetics	56	419	701	5431
60	Kinetics	55	395	701	5431
61	Kinetics	55	386	701	5431
62	Kinetics	54	379	701	5431
63	Kinetics	55	378	701	5431
64	Isotherm					10	100	21300
65	Isotherm					100	1	40500
66	Isotherm					100	1	22500
67	Kinetics	80	368	701	9031
68	Kinetics	57	413	701	9031
69	Kinetics	54	448	901	10831
70	Kinetics	54	437	901	10831
71	Kinetics	55	431	901	10831
72	Kinetics	52	427	901	10831
73	Isotherm					30	75	55200
74	Isotherm					10	100	21300
75	Isotherm					30	75	55200
76	Isotherm					100	1	74400

## Sheet: Sample 2
Cycle	Type	Pressure before H2 [ubar]	H2 Pressure [mbar]	Time at H2 pressure [s]	Desorption time [s]	Starting H2 partial pressure [mbar]	Final H2 partial pressure [mbar]	Total time of isotherm [s]
1	Kinetics	101	422	301	1231
2	Kinetics	72	347	301	1231
3	Kinetics	66	318	301	1231
4	Isotherm					10	100	21300
5	Isotherm					60	0.5	22500
6	Kinetics	100	397	301	2431
7	Kinetics	65	350	301	2431
8	Kinetics	61	334	301	2431
9	Kinetics	60	329	301	2431
10	Kinetics	58	442	301	2431
11	Kinetics	59	336	301	2431
12	Kinetics	59	339	301	2431
13	Kinetics	58	330	301	2431
14	Kinetics	58	326	301	2431
15	Kinetics	57	324	301	2431
16	Isotherm					10	100	21300
17	Isotherm					60	0.5	22500
18	Kinetics	58	322	301	2431
19	Kinetics	58	326	301	2431
20	Kinetics	82	386	301	2431
21	Kinetics	60	344	301	2431
22	Kinetics	56	329	301	2431
23	Kinetics	56	325	301	2431
24	Kinetics	broken pressure sensor	broken pressure sensor	301	2431
25	Kinetics	broken pressure sensor	broken pressure sensor	301	2431
26	Kinetics	broken pressure sensor	broken pressure sensor	301	2431
27	Kinetics	broken pressure sensor	broken pressure sensor	301	2431
28	Isotherm					10	100	21300
29	Isotherm					60	0.5	22500
30	Kinetics	72	396	301	2431
31	Kinetics	59	350	301	2431
32	Kinetics	58	437	301	2431
33	Kinetics	56	366	301	2431
34	Kinetics	56	342	301	2431
35	Kinetics	59	331	301	2431
36	Kinetics	56	439	301	2431
37	Kinetics	58	366	301	2431
38	Kinetics	58	338	301	2431
39	Kinetics	58	329	301	2431
40	Isotherm					10	100	21300
41	Isotherm					60	0.5	22500
42	Kinetics	88	373	301	2431
43	Kinetics	60	367	301	2431
44	Kinetics	59	342	301	2431
45	Kinetics	60	333	301	2431
46	Kinetics	59	372	301	2431
47	Kinetics	58	342	301	2431
48	Kinetics	61	332	301	2431
49	Kinetics	59	327	301	2431
50	Kinetics	59	440	301	2431
51	Kinetics	57	367	301	2431
52	Isotherm					10 (up to 100)	(100 down to) 0,5	44700	Only absorption measured
53	Isotherm					10 (up to 100)	(100 down to) 0,5	44700	Not measured
54	Isotherm					10 (up to 100)	(100 down to) 0,5	44700	Not measured
55	Isotherm					10 (up to 100)	(100 down to) 0,5	44700	Not measured
56	Isotherm					10 (up to 100)	(100 down to) 0,5	44700	Not measured
57	Kinetics	85	332	301	2431
58	Kinetics	65	349	301	2431
59	Kinetics	62	335	301	2431
60	Kinetics	62	339	301	2431
61	Kinetics	61	370	301	2431
62	Kinetics	61	344	301	2431
63	Isotherm					10 (up to 100)	(100 down to) 0,5	44700
64	Isotherm					10 (up to 100)	(100 down to) 0,5	44700
65	Kinetics	76	387	301	2431
66	Kinetics	63	380	301	2431
67	Kinetics	61	423	301	2431
68	Kinetics	62	362	301	2431
69	Kinetics	60	340	301	2431
